# Supplementary material for: Transition from Positive to Neutral in Mutation Fixation along with Continuing Rising Fitness in Thermal Adaptive Evolution
Source: PLoS Genet. 2010 Oct 21;6(10):e1001164. doi: 10.1371/journal.pgen.1001164 (PMC2958811; doi:10.1371/journal.pgen.1001164)
Supplement: Table S1 — Single-nucleotide substitutions occurred in the various evolution periods. The names (Genes), IDs (JWIDs), genome positions and functions of the genes or noncoding regions (Not ORF) are from GenoBase, Japan (http://ecoli.naist.jp/GB6/search.jsp), based on the genome information of W3110. N and S indicate synonymous and nonsynonymous substitutions, respectively. The noncoding regions are indicated by the neighbour genes. (0.05 MB XLS) [file pgen.1001164.s004.xls]

## Sheet: Table S1
Period	SNP	JWID	Gene	Genome position	Nucleotide (Anc)	Nucleotide (mutant)	Gene (amino acid) position	Codon change	Amino acid change	Function
Anc→37L	S	JW1797	yoaA	1894007	C	T	943(315)	CTG→TTG	Leu→Leu	conserved protein with nucleoside triphosphate hydrolase domain
	N	JW0322	prpR	347551	T	G	117(39)	ATT→ATG	Ile→Met	DNA-binding transcriptional regulator
	N	JW0467	ybaL	501472	C	T	991(331)	CAA→TAA	Gln→stop	predicted transporter with NAD(P)-binding Rossmann-fold domain
	N	JW2182	ccmH	2295107	C	T	638(213)	ACT→ATT	Thr→Ile	heme lyase, CcmH subunit
	N	JW3720	mioC	3710511	G	A	286(96)	GAC→AAC	Asp→Asn	FMN-binding protein MioC
	N	JW3428	ftsE	4038043	G	T	376(126)	GGG→TGG	Gly→Trp	predicted transporter subunit, ATP-binding component of ABC superfamily
	N	JW4132	hflK	4406794	A	C	77(26)	GAG→GCG	Glu→Ala	modulator for HflB protease specific for phage lambda cII repressor
Anc→41B	S	JW4132	hflK	4407059	C	T	342(114)	TTC→TTT	Phe→Phe	modulator for HflB protease specific for phage lambda cII repressor
	N	JW0108	aroP	120629	G	A	923(308)	AGC→AAC	Ser→Asn	aromatic amino acid transporter
	N	JW1317	tpx	1390509	A	C	17(6)	CAT→CCT	His→Pro	lipid hydroperoxide peroxidase
	N	JW2513	iscU	2658783	G	T	163(55)	GAC→TAC	Asp→Tyr	scaffold protein
	N	JW3644	uhpA	3790029	C	A	341(114)	ACG→AAG	Thr→Lys	DNA-binding response regulator in two-component regulatory system wtih UhpB
	N	JW3039	rpoD	3211980	G	C	278(93)	CGC→CCC	Arg→Pro	RNA polymerase, sigma 70 (sigma D) factor
41B→43B	N	JW0872	lrp	933435	G	A	419(140)	GGC→GAC	Gly→Asp	DNA-binding transcriptional dual regulator, leucine-binding
	N	JW3756	rho	3669650	G	A	615(205)	ATG→ATA	Met→Ile	transcription termination factor
	N	JW3625	spoT	3816821	G	T	1195(399)	GAG→TAG	Glu→stop	bifunctional (p)ppGpp synthetase II, guanosine-3',5'-bis pyrophosphate 3'-pyrophosphohydrolase
43B→45A	N	JW3820	fre	3609985	A	G	170(57)	GAA→GGA	Glu→Gly	flavin reductase
	N	JW4103	groL	4375825	G	A	121(41)	GAT→AAT	Asp→Asn	Cpn60 chaperonin GroEL, large subunit of GroESL
45A→45L	S	JW1873	cheR	1971040	G	A	39(13)	TTG→TTA	Leu→Leu	chemotaxis regulator
	S	JW2722	cysD	2874149	A	G	837(279)	GAA→GAG	Glu→Glu	sulfate adenylyltransferase, subunit 2
	S	JW3747	ilvC	3677863	G	A	849(283)	CTG→CTA	Leu→Leu	ketol-acid reductoisomerase, NAD(P)-binding
	S	JW3220	mreB	3400319	T	C	624(208)	TCT→TCC	Ser→Ser	cell wall structural complex MreBCD, actin-like component MreB
	S	JW1967	nac	2063423	T	C	648(216)	ATT→ATC	Ile→Ile	DNA-binding transcriptional dual regulator
	S	JW2712	nlpD	2867071	T	C	339(113)	ATT→ATC	Ile→Ile	predicted outer membrane lipoprotein
	S	JW2651	nrdF	2802409	G	T	252(84)	ACG→ACT	Thr→Thr	ribonucleoside-diphosphate reductase 2, beta subunit, ferritin-like
	S	JW5599	rffD	3665302	T	C	120(40)	GAT→GAC	Asp→Asp	UDP-N-acetyl-D-mannosaminuronic acid dehydrogenase
	S	JW5380	trmC	2447806	G	A	597(199)	AGG→AGA	Arg→Arg	fused 5-methylaminomethyl-2-thiouridine forming enzyme methyltransferase
	S	JW2096	yehB	2192640	C	T	1605(535)	ACC→ACT	Thr→Thr	predicted outer membrane protein
	S	JW2850	ygfO	3024179	T	C	1173(391)	GGT→GGC	Gly→Gly	predicted transporter
	S	JW3682	yidD	3755357	T	C	243(81)	GAT→GAC	Asp→Asp	predicted protein
	N	JW2217	atoE	2329507	A	G	82(28)	ACA→GCA	Thr→Ala	short chain fatty acid transporter
	N	JW5942	bcsC	3952650	C	T	1409(470)	GCA→GTA	Ala→Val	cellulose synthase subunit
	N	JW0610	citC	650571	C	T	509(170)	GCA→GTA	Ala→Val	citrate lyase synthetase
	N	JW3778	cyaA	3644047	G	A	1482(494)	TGG→TGA	Trp→stop	adenylate cyclase
	N	JW3778	cyaA	3645033	A	G	496(166)	AGC→GGC	Ser→Gly	adenylate cyclase
	N	JW1337	dbpA	1411228	A	G	4(2)	ACC→GCC	Thr→Ala	ATP-dependent RNA helicase specific for 23S rRNA
	N	JW0179	dnaE	207724	G	A	2599(867)	GCC→ACC	Ala→Thr	DNA polymerase III alpha subunit
	N	JW1506	ego	1603537	G	A	334(112)	GCA→ACA	Ala→Thr	fused AI2 transporter subunits - ATP-binding components of ABC superfamily
	N	JW3052	fadH	3231972	T	C	1652(551)	ATC→ACC	Ile→Thr	2,4-dienoyl-CoA reductase, NADH and FMN-linked
	N	JW1059	flgA	1131915	G	A	526(176)	GGG→AGG	Gly→Arg	assembly protein for flagellar basal-body periplasmic P ring
	N	JW0710	gltA	754140	G	A	751(251)	GCC→ACC	Ala→Thr	citrate synthase
	N	JW0945	helD	1026162	A	G	1270(424)	AAA→GAA	Lys→Glu	DNA helicase IV
	N	JW3578	lldP	3861873	C	T	1144(382)	CTC→TTC	Leu→Phe	L-lactate permease
	N	JW5161	lolC	1177689	C	T	686(229)	CCG→CTG	Pro→Leu	outer membrane-specific lipoprotein transporter subunit, membrane component of ABC superfamily
	N	JW2799	mutH	2968640	G	A	323(108)	TGG→TAG	Trp→stop	methyl-directed mismatch repair protein
	N	JW5800	nadR	4632737	T	C	743(248)	GTA→GCA	Val→Ala	bifunctional DNA-binding transcriptional repressor - NMN adenylyltransferase
	N	JW4001	plsB	4259779	C	T	278(93)	ACC→ATC	Thr→Ile	glycerol-3-phosphate O-acyltransferase
	N	JW0999	putA	1077516	C	T	1789(597)	CAA→TAA	Gln→stop	fused DNA-binding transcriptional regulator, proline dehydrogenase, pyrroline-5-carboxylate dehydrogenase
	N	JW0928	pyrD	1005641	G	A	452(151)	GGC→GAC	Gly→Asp	dihydro-orotate oxidase, FMN-linked
	N	JW2994	qseC	3169254	A	G	115(39)	AAC→GAC	Asn→Asp	sensory histidine kinase in two-component regulatory system with QseB
	N	JW2149	rihB	2258474	A	G	47(16)	GAT→GGT	Asp→Gly	ribonucleoside hydrolase 2
	N	JW2576	rluD	2734315	C	T	353(118)	GCG→GTG	Ala→Val	23S rRNA pseudouridine synthase
	N	JW1287	sapA	1357807	G	A	1018(340)	GCC→ACC	Ala→Thr	predicted antimicrobial peptide transporter subunit, periplasmic-binding component of ABC superfamily
	N	JW3766	wzxE	3659880	C	T	524(175)	GCG→GTG	Ala→Val	O-antigen translocase
	N	JW0621	ybeM	658981	C	T	305(102)	CCG→CTG	Pro→Leu	predicted C-N hydrolase superfamily, NAD(P)-binding amidase/nitrilase
	N	JW5206	ydaM	1408633	G	A	877(293)	GAT→AAT	Asp→Asn	predicted diguanylate cyclase, GGDEF domain signalling protein
	N	JW1336	ydaN	1410062	G	A	299(100)	CGC→CAC	Arg→His	predicted Zn(II) transporter
	N	JW2110	yehQ	2213353	C	T	920(307)	GCC→GTC	Ala→Val	predicted protein
	N	JW3370	yhgF	4102266	C	T	766(256)	CAA→TAA	Gln→stop	predicted transcriptional accessory protein
	N	JW0552	ylcE	582228	A	G	131(44)	GAT→GGT	Asp→Gly	DLP12 prophage; predicted protein
	N	JW2378	ypdB	2505844	G	A	16(6)	GTT→ATT	Val→Ile	predicted response regulator in two-component system withYpdA
	N	JW0507	ylbE	547681	G	A	101(34)	AGC→AAC	Ser→Asn	predicted protein, N-ter fragment (pseudogene)
	-	Not ORF	paaJ/paaK	1463830	T	C	-	-	-	-
	-	Not ORF	phoU/bglG	3729921	C	T	-	-	-	-
