# Supplementary material for: Transition from Positive to Neutral in Mutation Fixation along with Continuing Rising Fitness in Thermal Adaptive Evolution
Source: PLoS Genet. 2010 Oct 21;6(10):e1001164. doi: 10.1371/journal.pgen.1001164 (PMC2958811; doi:10.1371/journal.pgen.1001164)
Supplement: Table S3 — Primers for Sanger sequencing. The primers used to confirm or identify the mutations involved in each gene or noncoding region are shown. (0.05 MB XLS) [file pgen.1001164.s006.xls]

## Sheet: Primer list
Gene	Primer position	Primer sequence
aroP	120940 – 120919	GATGATGATGGCGATTATCATG
	120273 – 120294	CCATTCCTGGGGTCATCAGCAT
atoE	2329261 – 2329282	ACATGCGGTGCATATGCTGGTT
	2329646 – 2329625	AGGGCATGACCGGTAACGATGA
bcsC	3952379 – 3952400	GTCGATAACACCGACAGTTATG
	3952968 – 3952947	ACCTGATCGCTTTGCAGTCGAT
ccmH	2295422 – 2295401	CAGTAGTGGCTATTGGCATTGG
	2294922 – 2294943	TGTCGTTGGGATCAGATGAACG
cfa	1742955 – 1742976	ACAGGATCGTTCCCGACTCACT
	1743489 – 1743468	ATCGTAATGCTCTTTGCCGACT
cheR	1971385 – 1971364	GATCGATATTGTCAGTTCGGTG
	1970721 – 1970742	ATACGCGATACTCGCCAGAACG
	1971203 – 1971182	ATCAGGCCGACCATCTTTCGTC
	1970919 – 1970940	GTCGGTTGTAAACCATGTCGCG
citC	650950 – 650929	CGCGATGAAAAGCTTATCGCGT
	650239 – 650260	TTTCCAGCCAGTAGCGCATATC
citE	649456 – 649435	TAACGACCTGGAAGCCGTCGTT
	648992 – 649013	TGCAGCAGATCAATCTGACGCG
cyaA	3644375 – 3644354	AGTTGCTCGACGCGATGATGCA
	3643772 – 3643793	TTCTCGCCAAAGCTGAAGACAT
	3645337 – 3645316	CACGCCTGATGAAACTCAACGC
	3644700 – 3644721	TCGGGTATTCCCAGGAATAGGC
cysD	2874408 – 2874387	ATATCTGGCAATACATCTGGCT
	2873944 – 2873965	AATCAGAGTACTTTTGCCGTCA
dbpA	1410930 – 1410951	GTACGACGCCGACTTTGATGAG
	1411579 – 1411558	ACGAATCACGCTGCATACCGAA
dnaE	207424 – 207445	GTGTCATATCAAACGTTATGGC
	207952 – 207931	GTTGGCAGCTGGCGTAGGATTG
ego	1603260 – 1603281	ACAGTATTCAGGGGTCAATGTC
	1603894 – 1603873	CGTCGGTAGACAGTTCGCTGGT
fadH	3231646 – 3231667	GCTAAAACTCAATCACACCGTG
	3232114 – 3232093	CTGATAACTTACGCCTGGGATC
flgA	1132267 – 1132246	GCAGCCATTGCTTTCGATGAGC
	1131679 – 1131700	CAGAGGCGAAGTGCGATCAATA
flu	2074887 – 2074908	ATTCAGTATCGGAGGCGGTCAG
	2075554 – 2075533	GTCTGTCAGCATTGTTCTGTGC
fre	3610249 – 3610228	ACGCCATCTGGGATGAACTGGC
	3609604 – 3609625	GTTAACACGGTGCCAGTACGCC
fsr	503246 – 503225	TGTACTGGCGGTCAGCATTCTG
	502605 – 502626	GCACGGATCGGAAAACAGAAGG
ftsE	4037802 – 4037823	GAAGCTGATCTGTGGGATTGAG
	4038249 – 4038228	CGTTGCCATCAATACGGTTACC
gltA	754242 – 754221	GAACGTGCTATGGACCGTATTC
	754035 – 754056	GAATGTGTTTAACGGAGCTGAT
gltB	3354600 – 3354621	TGAGAGGGATAACTGTGGTTTC
	3355194 – 3355173	CAGGTCCGCAAGATCCAGATAA
groL	4375572 – 4375593	GATGGCTACGGTGTGAAATCTG
	4376174 – 4376153	GTTTCGTCGGAGTTAGCGGAGA
helD	1025789 – 1025810	TACCGCTGCCCGTCATGAACTC
	1026479 – 1026458	GCTGTTTAGCGGCTTTTTCAGC
hflK	4406516 – 4406537	ATAGAAAAAGAGTGGATGGAGG
	4407111 – 4407090	CTTCGTCGATAAACGTCGGTTT
	4406736 – 4406757	GGTAATAACGGACAAGACCGCG
	4407391 – 4407370	CGAATCGTCTCTTCCAGTTCGC
hscA	2656311 – 2656290	AGATGGTCAGACGGCGATGTCT
	2655670 – 2655691	CGCTATTAGCTTCCAGAACAGC
ilvC	3678229 – 3678208	GCGTGAAGAGTACAAACGTGGG
	3677565 – 3677586	CAATGATGCCGGAATCGACCAT
iscU	2659043 – 2659022	ACCTTTCTCCGCTGTGGGAAAT
	2658460 – 2658481	AGACGCAGGCCAAACCCTTTAC
kduI	2982442 – 2982421	TGTCTTTGCCAGTATTGATACC
	2981845 – 2981866	GACCCAGTCCAGTATCACAACC
lldP	3862206 – 3862185	CCAGTGCGTGTATTCCGTTTTG
	3861555 – 3861576	CGGCAACCAGCAACAGATCAGA
lolC	1177367 – 1177388	AAAGATCCACTTACACCGTATC
	1177913 – 1177892	CTTGCGTTTGCAGGATCGCTAC
lrp	933226 – 933247	GGATGCATCACTTCTGGTATTC
	933660 – 933639	GTATTCCTGGCTCAAGAAAGGC
mioC	3710228 – 3710249	GGCAGATATCACTCTTATCAGC
	3710707 – 3710686	GACAGAGTTATCCACAGTAGAT
mreB	3400658 – 3400637	CAAACAAGTGCACAGCAACAGC
	3400029 – 3400050	CGGTCAAGGTTACGCAGCAGTG
	3400462 – 3400441	TCTATGGTGGTTGATATCGGTG
	3400156 – 3400177	GTTCCTGCAGTGCTTCGAGGAT
mutH	2968477 – 2968498	TTACTGGAGATCTGGCTAGGTG
	2968848 – 2968827	GTGACGAGCGGTAATCCGCTCA
nac	2063716 – 2063695	CCGGAGATCGTTATCTATCTTC
	2063218 – 2063239	CTTTCACTGCCTGTGCCTGTGG
	2063616 – 2063595	CTGTGGCTGGTGTATCCAGTCA
	2063271 – 2063292	GACAAAGAGAGACTCATGGAAG
nadR	4632357 – 4632378	GGATCGTCTGCGTTGGTTATTG
	4633093 – 4633072	CTTTGCGATCCACCGAACTGCC
nlpD	2867366 – 2867345	CTTTGTCACTGGTTTCGCTATG
	2866741 – 2866762	CGGCAACATTTTGTTAGCACTC
nrdF	2802074 – 2802095	CTCTATTACATCCGCCTGCGTC
	2802751 – 2802730	GTAGTAACCGTGGACTGCTTCA
oxyR	3478484 – 3478463	GCTTTTGCGCAGGCTCGGTTAG
	3477812 – 3477833	GCTTCATGCAGATACATTTCCA
plsB	4259962 – 4259941	AACTGGGGCTGGATACCTCTCG
	4259538 – 4259559	CAGCGAAACTGACGGCGAGAAA
prpR	347852 – 347832	GGTGTGCCACAATTGCCTTAA
	347246 – 347267	GCGTCTTCCTCGGTAATGTAGC
putA	1077744 – 1077723	TATGAGCAGGTCACCGGGAAAG
	1077234 – 1077255	CACTTTCCAGCGCCTGTTCTAC
pykF	1757204 – 1757225	AGCACTTTGGACTGTAGAACTC
	1757771 – 1757750	GCCAACAGACAGGTCAGTAGTG
	1757312 – 1757333	GCGAGGCACCACCACTTTCGTA
	1757642 – 1757621	CAGTTTCATGGTGCGGATTTCC
	1757370 – 1757391	CAAGTTTCTCCCATCCTTCTCA
	1758038 – 1758017	CGCTTTCAGGTGCTCACGGATT
	1757492 – 1757513	CATGAACGTTATGCGTCTGAAC
	1757866 – 1757845	AGGTCACCGTTGTTCAGCACTT
pyrD	1005292 – 1005313	GAAGCACTGGTGCGGCAGAAAG
	1005956 – 1005935	CCCTGAACAAGAGAACGATCGA
qseC	3168981 – 3169002	TCGGGTACTGTCGCGCAAACTG
	3169521 – 3169500	GATCGTCTTCACCGACCAGTTG
rfbA	2112618 – 2112597	ATAACGACGTGGTTCAGATGGC
	2112242 – 2112263	GCACATCTTCAATTTCAGTTCT
rffD	3665418 – 3665397	AGTTTTGCGACCATTTCTGTTA
	3664916 – 3664937	TCGACCATTACCTGTCCTGGTA
rhlB	3671451 – 3671472	GCGTTGACATTCTGATTGGCAC
	3671870 – 3671849	CCCAGATCTCTTCACAACGGTG
rho	3669828 – 3669807	GTATGGAACGTGGTAACGGTTC
	3669467 – 3669488	GGAGTCGAGCAGAATGATAACG
rihB	2258752 – 2258731	GAAACAGCCGCGTATCGGCTGA
	2258069 – 2258090	CCCATTAGCACAATTTCACGGA
rluD	2734664 – 2734643	GCACAACGAGTACAGCTCACTG
	2734003 – 2734024	GTGTGCACACGGAAGTGTTCCA
rnr	4413014 – 4413035	CAGTCCTATGCGCACTTTACTT
	4413771 – 4413750	TCTGCCACTTTTTTCTTCGCCG
	4413043 – 4413064	TCGTCGTTATCCAGACCTGACG
	4413515 – 4413494	CGCTGGAGATCAGGCTAAAGTC
rpoD	3211841 – 3211862	ATGATCAACGACATGGGCATTC
	3212156 – 3212135	CAACACGATCGTACTGTTCCAG
sapA	1358177 – 1358156	TCCGTATCAGTTGTCGGAATAC
	1357473 – 1357494	AACGGACGGAAGAAACTGTCCG
spoT	3817104 – 3817083	GTCTTTGCACACCTCGATGATC
	3816594 – 3816615	CAGCAACTGACGAATTTTGGCG
tpx	1390750 – 1390729	TCTTCCAGTTCAACCACCACCA
	1390161 – 1390182	ATTGCCACACCGTAAGCTTGCA
trmC	2447450 – 2447471	GATCAGTTTCGCGAAGCGCATC
	2448167 – 2448146	CATCGTGTTTGCTTAATAACGG
uhpA	3789704 – 3789725	CTTATAGACGATCACCTCATCG
	3790320 – 3790299	GCAGGCAATAACGGTAATTAAG
wzxE	3660400 – 3660379	TCGTTGGCAAAAGCGTCCTTGT
	3659573 – 3659594	CAGCAAATATACGCTGAACGAT
xdhB	3001749 – 3001770	TGAGCATGACGAAATCCTCGTC
	3002348 – 3002327	GGCAAGGTATAAGCAACTGTCT
yabP	58912 – 58933	GGCCAAGGTAACTTGGGCGTTG
	59275 – 59254	TCTGGCTCATTCAATAATTGCG
ybaL	501684 – 501663	TACTGAACGAGTCTGAACTGAG
	501238 – 501259	CTTCTTCGATTGCCTCTTCCAG
	501495 – 501474	TGGTGCGACTGTTTGGTCACTC
	501028 – 501049	GATGCGCCAGTTGCATAATTTC
ybeM	658680 – 658701	ATGACGACAATTCTGACGATTC
	659237 – 659216	TAATAATTGCGGCGGCGCAAAG
ydaM	1408949 – 1408928	GCCTATCATGCATGAAATCTCG
	1408280 – 1408301	TGCCGCCAGCACGCGGTTGCGT
	1408869 – 1408848	CTCGTCATGTGCAGACCTATGC
	1408436 – 1408457	GCTTACGCGGATAGTTTCAGCC
ydaN	1409767 – 1409788	GAAGCGATTAAGGGATCGGACG
	1410505 – 1410484	TCCGTGCTATACAGGCGTCGAT
ydeO	1585526 – 1585505	CGCATTGCAAGAGATCTTACAC
	1584900 – 1584921	TCAACAGGCTTTCACTGATGTA
	1585371 – 1585350	CATCATGCCTTCAACGCTAACA
	1585004 – 1585025	AGCACACCGTTAGTTAATAGTG
yehB	2193037 – 2193016	CCACTAAGTCGCATAGTAAACA
	2192296 – 2192317	ACACTGGCTCCAGCCTGTCGAT
yehQ	2213041 – 2213062	GCGAACACGTCACATCATCTGA
	2213703 – 2213682	TTAAGCGGTTGCGGGTAGCTAA
ygdD	2940284 – 2940263	ACCAGCCGTTTTATGCTGATTT
	2939895 – 2939916	TTCATGACTTACGCCCTTGCGC
ygfO	3023807 – 3023828	GCTTAGCGTGCTGGAAGCAGTC
	3024404 – 3024383	ATCCATCTCTTCCGCTGAGGTA
yhgF	4102546 – 4102525	GCGCTATATCCTGATGGAACGG
	4101994 – 4102015	ATCGACCACCGCCACTTTTACC
yhiD	3984471 – 3984492	TAGCAAGTTGAGCCATCTTGCT
	3984774 – 3984753	GAACGAGAATGTTACCTGCACC
	3984533 – 3984554	ACGTCTTATACTCGCGGCAATT
	3984735 – 3984714	TCACCACCTGAGCAGCAATACG
yidD	3755596 – 3755575	GCGCCGCCACTGTCGCCTGGCT
	3755144 – 3755165	CGGTCTTAACCGAGATCAGTTT
yjgR	4493695 – 4493674	AAAAGGCGATTCAGGAACTGGG
	4493042 – 4493063	TTCTTAATCAGCCTGTGGCTGT
yjjK	4634278 – 4634257	AACGAACTGTTTATTCCACCTG
	4633771 – 4633792	CGATATCCAGGTCGTTGGTTGG
ylcE	582101 – 582122	CTGCCGCAGCATAGCGATATTG
	582280 – 582259	GGCTTCCAGCAACGATCTTTCT
yoaA	1894229 – 1894208	TCACTCTCCAGTCGACAACTGC
	1893750 – 1893771	CGACAGCGTTGCTGAGGTGAAG
ypdB	2505615 – 2505636	TCGATCCAAAGGTGATTGAGCG
	2506254 – 2506233	CACCAGATTAATGGTGTCATTC
Not ORF	1463662 – 1463683	TATCGCCTTAGGCCATCCGTTG
	1464205 – 1464184	CACGCAAAGAACGCGCTACAAT
Not ORF	1808051 – 1808030	ACCGAATCAGCGGAAAGTGAAG
	1807644 – 1807665	GATATCCTGCGTTCAGATTACC
Not ORF	2639644 – 2639623	TGTTCGCGTCAGGAATTTGATG
	2639145 – 2639166	CAGTGTGCCTTCAATGCGCTGC
Not ORF	2926263 – 2926284	GTTGCCCAGCATCGTATGAAGT
	2926616 – 2926595	AAACGACATCTGACTTCTTCCG
Not ORF	3729761 – 3729782	AGGATTTCCGTCACGTCGGTGG
	3730291 – 3730270	GCCCGTTCAGTTCATGACTGCT
	3729829 – 3729850	TTCACCAGACAAATCCCAATAA
	3730079 – 3730058	CTTCACCAGTATTCTCTGGTTA
Not ORF	4374913 – 4374934	CGCAAACACAATCGCAATCGGG
	4375657 – 4375636	GCTTCAACAATTGCCAGAATGT
Not ORF	4434365 – 4434386	TTATCACCGTGATATGACACTC
	4434829 – 4434808	CGAGTAAATCGGAAGCGAAGTC
Not ORF	1651040 – 1651061	TCAGGTTGACCATACGCTTAAG
	1651510 – 1651489	CATTGTGCACATCCTTTTGGCA
