# Supplementary material for: Transition from Positive to Neutral in Mutation Fixation along with Continuing Rising Fitness in Thermal Adaptive Evolution
Source: PLoS Genet. 2010 Oct 21;6(10):e1001164. doi: 10.1371/journal.pgen.1001164 (PMC2958811; doi:10.1371/journal.pgen.1001164)
Supplement: Table S4 — Synonymous substitution rates from two evolution experiments. The numbers of single-nucleotide substitutions and the generations of Lenski's (asterisks) evolved bacterial cells were obtained from Barrick et al [3]. The analyses were performed as described in Table 2. (0.03 MB XLS) [file pgen.1001164.s007.xls]

## Sheet: Supplemental Table 4
		Number of single-nucleotide substitutions
Evolutionary endpoint	Generation	Noncoding region	Synonymous	Nonsynonymous	Ka/Ks	Synonymous substitution rate (10-10)
*Lenski 0→10K	10000	3	1	12	3.60468	1.04357
*Lenski 0→20K	20000	7	0	22	infinite	0
*Lenski 20→40K	20000	92	83	406	1.46938	43.3081
Anc→37L	8659	0	1	6	1.80234	1.20518
43B→45A	788	0	0	2	infinite	0
45A→45L	2369	2	12	32	0.80104	52.8612
43B→45L	3157	2	12	34	0.851105	39.6668
