# Supplementary material for: Transition from Positive to Neutral in Mutation Fixation along with Continuing Rising Fitness in Thermal Adaptive Evolution
Source: PLoS Genet. 2010 Oct 21;6(10):e1001164. doi: 10.1371/journal.pgen.1001164 (PMC2958811; doi:10.1371/journal.pgen.1001164)
Supplement: Table S5 — Record of daily serial transfer. (0.18 MB XLS) [file pgen.1001164.s008.xls]

## Sheet: Supplemental Table 5
lineage of 37L							lineage of 45L
Remark	Days	Time (h)	OD600	Dilution rate for transfer	Growth rate (h-1)	Generation	Remark	Days	Time (h)	OD600	Dilution rate for transfer	Growth rate (h-1)	Generation
37℃ start	1	24	0.173	100000		0	37℃ start	1	24	0.173	100000		0
	2	24	0.067	50000	0.44018	15.2411		2	24	0.067	50000	0.44018	15.2411
	3	24	0.071	33333	0.45324	15.6933		3	24	0.071	33333	0.45324	15.6933
	4	24	0.1	33333	0.4482	15.5188		4	24	0.1	33333	0.4482	15.5188
	5	24	0.128	33333	0.444215	15.3808		5	24	0.128	33333	0.444215	15.3808
	6	24	0.139	33333	0.437364	15.1436		6	24	0.139	33333	0.437364	15.1436
	7	22	0.059	50000	0.434426	13.7884		7	22	0.059	50000	0.434426	13.7884
	8	26	0.222	50000	0.467112	17.5214		8	26	0.222	50000	0.467112	17.5214
	9	24	0.217	50000	0.449875	15.5768		9	24	0.217	stock	0.449875	15.5768
	10	24	0.204	100000	0.44825	15.5205	from glycerol stock	10	20	0.892	100000		0
	11	24	0.111	33333	0.454347	15.7316		11	24	0.531	100000	0.458093	15.8613
	12	24	0.119	50000	0.436829	15.1251		12	24	0.218	66667	0.442611	15.3253
	13	24	0.122	50000	0.451861	15.6456		13	24	0.3	100000	0.476115	16.4853
	14	24	0.111	50000	0.446887	15.4733		14	24	0.315	200000	0.481738	16.68
	15	24	0.154	50000	0.464467	16.082		15	24	0.153	200000	0.478497	16.5678
	16	24	0.224	100000	0.466436	16.1502		16	24	0.19	200000	0.517611	17.9221
	17	24	0.128	100000	0.456388	15.8023		17	24	0.146	100000	0.497611	17.2296
	18	24	0.276	50000	0.511721	17.7182		18	24	0.192	200000	0.491117	17.0048
	19	24	0.17	50000	0.430632	14.9105		19	24	0.124	100000	0.490369	16.9789
	20	24	0.086	50000	0.42243	14.6265		20	24	0.171	100000	0.493096	17.0733
	21	24	0.098	50000	0.456267	15.7981		21	24	0.173	100000	0.48019	16.6264
	22	24	0.198	100000	0.480128	16.6243		22	24	0.169	100000	0.478731	16.5759
	23	24	0.15	100000	0.468137	16.2091		23	24	0.162	100000	0.477943	16.5486
	24	24	0.097	66667	0.461542	15.9807		24	24	0.165	100000	0.48047	16.6361
	25	24	0.116	66667	0.470264	16.2828		25	24	0.149	100000	0.475455	16.4625
	26	24	0.125	100000	0.465925	16.1325		26	24	0.209	100000	0.493805	17.0978
	27	24	0.137	100000	0.483525	16.7419		27	24	0.221	100000	0.482031	16.6902
	28	24	0.131	66667	0.477839	16.545		28	24	0.213	100000	0.478169	16.5564
	29	24	0.153	100000	0.469279	16.2487		29	24	0.206	125000	0.478313	16.5614
	30	24	0.204	100000	0.491692	17.0247		30	24	0.16	100000	0.478474	16.567
	31	24	0.238	200000	0.486128	16.832		31	24	0.143	100000	0.475025	16.4476
	32	24	0.231	200000	0.507342	17.5666		32	24	0.152	100000	0.482248	16.6977
	33	24	0.129	200000	0.484311	16.7691		33	24	0.145	100000	0.477741	16.5416
	34	24	0.069	100000	0.482515	16.7069		34	24	0.132	100000	0.475791	16.4741
	35	24	0.03	66667	0.445001	15.408		35	24	0.097	50000	0.466868	16.1652
	36	24	0.067	66667	0.49629	17.1839		36	22	0.053	50000	0.464335	14.7376
	37	24	0.112	100000	0.48422	16.766		37	24	0.105	133333	0.47931	16.596
	38	24	0.136	100000	0.487795	16.8897		38	24	0.105	66667	0.491692	17.0247
	39	24	0.179	250000	0.491152	17.006		39	24	0.132	133333	0.472346	16.3548
	40	24	0.083	100000	0.485861	16.8228		40	24	0.126	66667	0.489754	16.9576
	41	24	0.142	125000	0.50208	17.3843		41	24	0.161	133333	0.473024	16.3783
	42	24	0.127	125000	0.484351	16.7705		42	24	0.103	100	0.47308	16.3803
	43	24	0.128	125000	0.48933	16.9429	41℃ start	43	24	0.995	100	0.286383	9.91591
	44	24	0.174	250000	0.501796	17.3745		44	24	0.023	100	0.0349134	1.20887
	45	24	0.154	166667	0.512796	17.7554		45	24	0.478	250	0.318304	11.0212
	46	24	0.122	166667	0.491284	17.0106		46	24	1.287	1000	0.27133	9.39471
	47	24	0.103	125000	0.493936	17.1024		47	24	0.255	1000	0.220373	7.63034
	48	24	0.096	125000	0.48607	16.83		48	24	0.466	2000	0.312945	10.8356
	49	24	0.061	100000	0.470108	16.2773		49	24	0.326	2500	0.301817	10.4503
	50	24	0.097	100000	0.499032	17.2788		50	24	0.209	4000	0.307478	10.6463
	51	24	0.134	166667	0.493169	17.0758		51	24	0.169	4000	0.336734	11.6593
	52	24	0.158	125000	0.507855	17.5843		52	24	0.317	5000	0.371794	12.8732
	53	24	0.1	100000	0.469944	16.2716		53	24	0.511	10000	0.374778	12.9766
	54	24	0.121	100000	0.487648	16.8846		54	26	0.759	20000	0.36946	13.8585
	55	24	0.174	100000	0.494841	17.1337		55	22	0.218	20000	0.393454	12.4879
	56	24	0.159	333333	0.475949	16.4796		56	24	0.134	10000	0.392368	13.5856
	57	24	0.111	125000	0.514897	17.8281		57	24	0.054	5000	0.345895	11.9765
	58	24	0.116	125000	0.490839	16.9951		58	24	0.043	5000	0.345392	11.9591
	59	24	0.18	166667	0.50731	17.5654		59	24	0.321	10000	0.438643	15.1879
	60	24	0.2	125000	0.50538	17.4986		60	24	1.005	20000	0.431318	14.9343
	61	24	0.228	500000	0.494462	17.1206		61	24	1.008	40000	0.41277	14.292
	62	24	0.07	125000	0.497563	17.228		62	24	0.847	40000	0.434275	15.0367
	63	24	0.088	125000	0.498538	17.2617		63	24	0.759	66667	0.436956	15.1295
	64	24	0.118	125000	0.501226	17.3548		64	24	0.816	80000	0.465828	16.1292
	65	24	0.146	250000	0.497875	17.2388		65	24	1.03	133333	0.480112	16.6237
	66	24	0.112	166667	0.506838	17.5491		66	24	0.585	133333	0.468121	16.2085
	67	24	0.158	200000	0.515327	17.843		67	24	0.721	160000	0.500401	17.3262
	68	24	0.124	200000	0.49849	17.2601		68	24	0.878	200000	0.507497	17.5719
	69	24	0.102	166667	0.500448	17.3279		69	24	0.731	400000	0.500952	17.3453
	70	24	0.12	166667	0.507761	17.5811		70	24	0.203	133333	0.484084	16.7612
	71	24	0.151	166667	0.510564	17.6781		71	24	0.542	200000	0.532611	18.4415
	72	24	0.168	200000	0.505435	17.5005		72	24	0.813	400000	0.525481	18.1946
	73	24	0.158	200000	0.506029	17.5211		73	24	0.423	400000	0.510244	17.667
	74	24	0.173	250000	0.512365	17.7405		74	24	0.583	666667	0.550835	19.0725
	75	24	0.193	200000	0.522442	18.0894		75	24	0.318	666667	0.533496	18.4721
	76	24	0.164	250000	0.501802	17.3747		76	24	0.214	666667	0.542249	18.7752
	77	24	0.167	250000	0.518639	17.9577		77	24	0.251	800000	0.565397	19.5767
	78	24	0.184	250000	0.521923	18.0714		78	24	0.201	800000	0.557092	19.2891
	79	24	0.165	250000	0.513343	17.7743		79	24	0.105	400000	0.539293	18.6728
	80	24	0.156	500000	0.515547	17.8506		80	24	0.127	400000	0.545394	18.8841
	81	24	0.07	250000	0.513375	17.7754		81	24	0.122	400000	0.535794	18.5517
	82	24	0.097	250000	0.531476	18.4022		82	24	0.149	400000	0.545798	18.8981
	83	24	0.131	250000	0.530404	18.3651		83	24	0.058	333333	0.498155	17.2485
	84	24	0.132	250000	0.518201	17.9425		84	24	0.023	100000	0.491331	17.0122
	85	24	0.151	250000	0.523487	18.1256		85	24	0.079	100000	0.53112	18.3899
	86	24	0.143	250000	0.515616	17.853		86	24	0.084	133333	0.482262	16.6982
	87	24	0.169	250000	0.524845	18.1726		87	24	0.162	200000	0.519058	17.9722
	88	24	0.18	250000	0.520511	18.0225		88	24	0.119	100000	0.495733	17.1646
	89	24	0.18	250000	0.517884	17.9316		89	24	0.118	100000	0.479354	16.5975
	90	24	0.205	250000	0.523303	18.1192		90	24	0.167	200000	0.494176	17.1107
	91	24	0.186	500000	0.513831	17.7912		91	24	0.149	200000	0.503834	17.4451
	92	24	0.132	250000	0.532476	18.4368		92	24	0.127	100000	0.50193	17.3792
	93	24	0.138	250000	0.519736	17.9957		93	24	0.092	66667	0.466272	16.1445
	94	24	0.145	250000	0.519946	18.003		94	24	0.171	160000	0.488639	16.919
	95	24	0.134	250000	0.514597	17.8177		95	24	0.08	133333	0.467637	16.1918
	96	24	0.142	250000	0.5203	18.0152		96	24	0.076	66667	0.489555	16.9507
	97	24	0.159	250000	0.522596	18.0947		97	24	0.159	160000	0.493568	17.0896
	98	24	0.166	500000	0.519679	17.9937		98	24	0.221	200000	0.513008	17.7627
	99	24	0.11	250000	0.529619	18.3379		99	24	0.714	400000	0.55745	19.3015
	100	24	0.164	333333	0.534525	18.5078		100	24	0.973	800000	0.550363	19.0562
	101	24	0.169	333333	0.531122	18.3899		101	24	0.57	1000000	0.544067	18.8382
	102	24	0.118	333333	0.514903	17.8284		102	24	0.383	1000000	0.55908	19.358
	103	24.5	0.172	250000	0.534437	18.8902		103	24	0.328	1333333	0.569187	19.7079
	104	23.5	0.2	333333	0.535321	18.1492		104	24	0.17	1333333	0.560249	19.3984
	105	24	0.187	500000	0.52707	18.2496		105	24	0.1	666667	0.565524	19.5811
	106	24	0.129	333333	0.531294	18.3959		106	24	0.13	1333333	0.569684	19.7251
	107	24	0.145	666667	0.534742	18.5153		107	24	0.133	1000000	0.588584	20.3795
	108	24	0.033	100000	0.497076	17.2111		108	24	0.129	2000000	0.574374	19.8875
	109	24	0.02	33333	0.45884	15.8872		109	24	0.136	2000000	0.606729	21.0078
	110	24	0.072	125000	0.487302	16.8727		110	24	0.138	2000000	0.605136	20.9526
	111	24	0.155	333333	0.520951	18.0378		111	24	0.068	1000000	0.575038	19.9105
	112	24	0.125	500000	0.520908	18.0363		112	24	0.061	800000	0.57112	19.7748
	113	24	0.123	666667	0.546093	18.9083		113	24	0.049	666667	0.557221	19.2936
	114	24	0.051	111111	0.52207	18.0765		114	24	0.085	666667	0.581703	20.1413
	115	24	0.085	100000	0.50538	17.4986		115	24	0.159	2000000	0.584846	20.2501
	116	24	0.028	33333	0.433437	15.0076		116	24	0.13	1000000	0.596137	20.6411
	117	24	0.155	200000	0.50523	17.4934		117	24	0.137	1000000	0.577832	20.0072
	118	24	0.201	333333	0.519415	17.9846		118	23.5	0.091	500000	0.570485	19.3413
	119	24	0.194	500000	0.528394	18.2955		119	24	0.164	1333333	0.571307	19.7813
	120	24	0.128	500000	0.529439	18.3317		120	24	0.216	2000000	0.599109	20.7439
	121	24	0.078	250000	0.526127	18.217		121	24	0.194	1000000	0.600052	20.7766
	122	24	0.079	400000	0.518415	17.9499		122	24	0.251	2000000	0.586379	20.3032
	123	24	0.06	100000	0.526005	18.2128		123	24	0.19	2000000	0.592926	20.5299
	124	24	0.155	400000	0.51925	17.9789		124	24	0.153	1000000	0.595503	20.6191
	125	25	0.141	200000	0.512182	18.4731		125	24	0.248	1000000	0.595771	20.6284
	126	24	0.176	400000	0.517825	17.9295		126	24	0.282	2000000	0.581	20.1169
	127	24	0.151	stock	0.531084	18.3886		127	24	0.222	2000000	0.59456	20.5864
from glycerol stock	128	24	1.55	1000000		0		128	24	0.119	1000000	0.578546	20.032
	129	24	0.288	200000	0.505519	17.5034		129	24	0.189	1000000	0.594922	20.599
	130	24	0.162	333333	0.484613	16.7796		130	24	0.186	2000000	0.57498	19.9085
	131	24	0.145	400000	0.525251	18.1867		131	24	0.126	1000000	0.5883	20.3697
	132	24	0.139	333333	0.535707	18.5487		132	24	0.132	800000	0.577585	19.9987
	133	24	0.078	200000	0.505797	17.5131		133	24	0.119	1333333	0.562029	19.4601
	134	24	0.084	100000	0.511674	17.7166		134	26	0.317	1333333	0.580114	21.7601
	135	24	0.156	200000	0.505499	17.5027		135	22.5	0.195	1333333	0.605213	19.6456
	136	24.5	0.301	400000	0.525034	18.5579		136	23.5	0.208	2000000	0.602882	20.4397
	137	24	0.218	666667	0.524025	18.1442		137	24	0.123	1000000	0.582638	20.1736
	138	24	0.134	stock	0.538475	18.6445		138	24	0.164	1000000	0.587633	20.3466
from glycerol stock	139	24	1.529	1000000		0		139	23.5	0.137	2000000	0.580239	19.672
	140	24	0.246	400000	0.49952	17.2957		140	24.5	0.128	1000000	0.589417	20.8335
	141	24	0.094	200000	0.497383	17.2217		141	24	0.25	2000000	0.603539	20.8974
	142	24.5	0.106	100000	0.503111	17.783		142	24	0.163	1000000	0.586706	20.3145
	143	24	0.256	400000	0.516444	17.8817		143	24	0.249	2000000	0.593301	20.5428
	144	24	0.17	400000	0.52041	18.019	43℃ start	144	24	0.182	1	0.591467	20.4794
	145	24	0.14	250000	0.529378	18.3295		145-147	72	0.899	100	0.0221844	2.30438
	146	24	0.135	250000	0.516369	17.8791		148	24	0.957	100	0.194487	6.73405
	147	24.5	0.193	250000	0.521903	18.4472		149-151	72	1.12	10	0.0661451	6.87076
	148	24	0.199	250000	0.51916	17.9757		152	24	0.25	10	0.0334568	1.15843
	149	23.5	0.077	200000	0.488499	16.5617		153-154	48	0.764	1000	0.0712436	4.93357
	150	24	0.152	200000	0.536923	18.5908		155	24	0.102	1000	0.203923	7.06078
	151	24	0.143	200000	0.506043	17.5216		156	24	0.086	1	0.280714	9.71962
	152	24	0.185	stock	0.519316	17.9812		157	24	1.296	1000	0.113029	3.91359
from glycerol stock	153	20	0.672	1000000		0		158-159	48	1.121	100	0.140889	9.7565
	154	24	0.176	250000	0.519822	17.9987		160	24	0.389	10	0.147782	5.11691
	155	24	0.171	200000	0.516683	17.89		161	24	0.965	100	0.133797	4.63269
	156	24	0.164	500000	0.506845	17.5493		162	24	0.883	50	0.188182	6.51574
	157	24	0.126	250000	0.535782	18.5513		163	24	1.276	100	0.178341	6.175
	158	24	0.153	500000	0.525974	18.2117		164	24	1.101	500	0.185736	6.43104
	159	27	0.196	666667	0.495187	19.2889		165	24	0.885	1000	0.249843	8.65072
	160	24	0.125	333333	0.54001	18.6977		166	24	0.932	2000	0.289979	10.0404
	161	24	0.116	333333	0.526757	18.2388		167	24	0.836	4000	0.312175	10.809
	162	24	0.128	333333	0.533972	18.4886		168	24	0.867	4000	0.347103	12.0183
	163	24	0.161	333333	0.539428	18.6775		169	24	0.818	4000	0.343161	11.8819
	164	24	0.125	333333	0.519325	17.9815		170	23	0.973	4000	0.368155	12.2161
	165	24	0.123	250000	0.529199	18.3233		171	25	0.69	4000	0.318014	11.4699
	166	24	0.141	333333	0.523575	18.1286		172	25	1.285	stock	0.356635	12.8629
	167	24	0.112	250000	0.520277	18.0144	from glycerol stock	173	24	1.27	1000		0
	168	24	0.157	500000	0.531957	18.4188		174	24	1.378	2000	0.291224	10.0835
	169	24	0.154	666667	0.545961	18.9037		175	24	1.315	4000	0.314754	10.8983
	170	24	0.09	250000	0.536371	18.5717		176	24	1.321	8000	0.345775	11.9724
	171	24	0.146	333333	0.538042	18.6295		177	24	1.36	20000	0.375679	13.0078
	172	24	0.166	333333	0.53522	18.5318		178	24	0.703	20000	0.38515	13.3357
	173	24	0.164	333333	0.529366	18.3291		179	24	1.309	200000	0.438548	15.1846
	174	24	0.159	333333	0.528581	18.3019		180	24	0.335	50000	0.451799	15.6434
	175	24	0.13	250000	0.52148	18.0561		181	24	0.543	100000	0.470948	16.3064
	176	24	0.139	250000	0.520673	18.0281		182	24	0.334	100000	0.459457	15.9085
	177	24	0.152	250000	0.521609	18.0606		183	24	0.187	50000	0.455537	15.7728
	178	24	0.141	250000	0.514754	17.8232		184	24	0.269	100000	0.465974	16.1342
	179	24	0.125	250000	0.512865	17.7578		185	24	0.173	50000	0.461313	15.9728
	180	24	0.122	200000	0.516872	17.8965		186	24	0.142	50000	0.442596	15.3248
	181	24	0.185	250000	0.525934	18.2103		187	24	0.212	100000	0.467522	16.1878
	182	24	0.158	250000	0.511311	17.704		188	24	0.122	50000	0.456682	15.8125
	183	24	0.15	250000	0.515719	17.8566		189	24	0.109	25000	0.446129	15.4471
	184	24	0.164	250000	0.521602	18.0603		190	24	0.206	50000	0.448465	15.528
	185	24	0.184	250000	0.522679	18.0976		191	24	0.08	10000	0.411414	14.2451
	186	24	0.187	250000	0.518558	17.9549		192	24	0.478	66667	0.458247	15.8667
	187	24	0.184	125000	0.51721	17.9082		193	23.5	0.106	40000	0.408566	13.8517
	188	21.5	0.118	250000	0.525201	16.2906		194	24	0.095	20000	0.436961	15.1296
	189	24	0.131	250000	0.522239	18.0823		195	24	0.136	40000	0.427594	14.8053
	190	24	0.15	250000	0.523527	18.127		196	25.75	0.352	40000	0.448451	16.6597
	191	24	0.143	250000	0.515893	17.8626		197	22.25	0.248	40000	0.460514	14.7825
	192	24	0.147	250000	0.519034	17.9714		198	24	0.239	80000	0.439986	15.2344
	193	24	0.182	250000	0.526783	18.2397		199-200	48	1.518	100000	0.273718	18.9548
	194	24	0.171	250000	0.515286	17.8416		201	24	0.219	40000	0.399035	13.8165
	195	23.5	0.126	500000	0.515908	17.491		202	24	0.401	200000	0.46673	16.1604
	196	25	0.141	125000	0.529394	19.0938		203	24	0.155	66667	0.468981	16.2383
	197	23	0.183	500000	0.5216	17.3077		204	24	0.204	66667	0.474257	16.421
	198	24	0.116	250000	0.527769	18.2738		205	24	0.056	40000	0.408946	14.1596
	199	24	0.117	250000	0.518242	17.944		206	24	0.065	20000	0.447736	15.5027
	200	24	0.153	500000	0.529062	18.3186		207	24	0.188	66667	0.456898	15.8199
	201	25	0.15	250000	0.524102	18.903		208	24	0.22	80000	0.46936	16.2515
	202	23	0.114	250000	0.528469	17.5356		209	24	0.302	100000	0.483608	16.7448
	203	24	0.113	250000	0.517517	17.9189		210	24	0.35	100000	0.485851	16.8224
	204	24	0.129	250000	0.523402	18.1226		211	24	0.176	50000	0.451062	15.6179
	205	24	0.169	500000	0.529138	18.3212		212	24	0.182	50000	0.452221	15.658
	206	24	0.105	250000	0.526934	18.2449		213	24	0.194	100000	0.453485	15.7018
	207	24	0.137	250000	0.528968	18.3154		214	24	0.161	50000	0.471936	16.3406
	208	24	0.165	500000	0.525633	18.1999		215	24	0.226	100000	0.464955	16.0989
	209	24	0.118	333333	0.532796	18.4479		216	24	0.194	100000	0.473344	16.3894
	210	24	0.111	250000	0.527323	18.2584		217	24	0.175	100000	0.475411	16.4609
	211	24	0.134	250000	0.52573	18.2032		218	24	0.082	100000	0.448119	15.516
	212	24	0.175	250000	0.529007	18.3167		219	24	0.044	33333	0.453766	15.7115
	213	24	0.205	500000	0.524477	18.1598		220	24	0.032	20000	0.42066	14.5652
	214	24	0.103	250000	0.518087	17.9386		221	24	0.065	20000	0.442172	15.3101
	215	24	0.123	250000	0.525278	18.1876		222	24	0.263	40000	0.470886	16.3043
	216	24	0.169	250000	0.531122	18.3899		223	24	0.565	200000	0.473388	16.3909
	217	24	0.184	500000	0.521427	18.0543		224	24	0.233	100000	0.471679	16.3317
	218	24	0.119	250000	0.528606	18.3028		225	24	0.224	100000	0.478064	16.5528
	219	24	0.149	250000	0.527252	18.2559		226	24	0.117	50000	0.452644	15.6727
	220	24	0.21	500000	0.532182	18.4266		227	24	0.124	50000	0.453245	15.6935
	221	24	0.123	250000	0.524477	18.1598		228	24	0.193	50000	0.469258	16.2479
	222	24	0.127	250000	0.519217	17.9777		229	24	0.225	50000	0.457216	15.831
	223	24	0.153	250000	0.525644	18.2003		230	24	0.225	50000	0.450824	15.6096
	224	24	0.183	250000	0.525344	18.1899		231	24	0.13	66667	0.427967	14.8182
	225	24	0.219	500000	0.525367	18.1907		232	24	0.116	33333	0.458063	15.8603
	226	24	0.144	250000	0.529296	18.3267		233	24	0.21	66667	0.458659	15.8809
	227	24	0.204	250000	0.532397	18.4341		234	24	0.255	80000	0.470901	16.3048
	228	24	0.234	500000	0.523601	18.1295		235	24	0.212	100000	0.462713	16.0213
	229	24	0.191	500000	0.538305	18.6386		236	24	0.186	100000	0.474254	16.4209
	230	24	0.138	250000	0.533223	18.4627		237	24	0.198	100000	0.48231	16.6998
	231	24	0.167	250000	0.525832	18.2067		238	24	0.079	33333	0.441421	15.2841
	232	24	0.148	250000	0.512851	17.7573		239	24	0.089	40000	0.438895	15.1966
	233	24	0.157	500000	0.520344	18.0167		240	24	0.108	20000	0.449589	15.5669
	234	24	0.145	250000	0.543452	18.8169		241	24	0.232	40000	0.444504	15.3908
	235	24	0.155	250000	0.520663	18.0278		242	24	0.303	80000	0.452651	15.6729
	236	24	0.18	500000	0.524114	18.1473		243	24	0.274	100000	0.466216	16.1426
	237	24	0.152	250000	0.53972	18.6876		244	24	0.25	100000	0.475886	16.4774
	238	24	0.178	500000	0.524463	18.1594		245	24	0.218	133333	0.473998	16.412
	239	24	0.136	250000	0.535551	18.5433		246	24	0.155	133333	0.477481	16.5326
	240	24	0.167	250000	0.52644	18.2278		247	24	0.128	133333	0.483717	16.7485
	241	24	0.171	500000	0.51887	17.9657		248	24	0.102	66667	0.482231	16.6971
	242	24	0.135	250000	0.536916	18.5905		249	24	0.186	133333	0.487843	16.8914
	243	24	0.16	500000	0.524963	18.1767		250	24	0.175	133333	0.489152	16.9367
	244	24	0.107	250000	0.530001	18.3511		251	24	0.157	133333	0.487169	16.8681
	245	24	0.143	500000	0.529968	18.35		252	24	0.145	133333	0.488379	16.91
	246	24	0.108	250000	0.535069	18.5266		253	24	0.134	133333	0.488405	16.9109
	247	24	0.137	250000	0.527794	18.2747		254	24	0.148	100000	0.495832	17.168
	248	24	0.187	500000	0.530848	18.3804		255	24	0.181	100000	0.488092	16.9
	249	24	0.127	250000	0.530643	18.3734		256	24	0.191	200000	0.481946	16.6872
	250	24	0.169	500000	0.529789	18.3438		257	24	0.124	133333	0.490587	16.9864
	251	24	0.113	250000	0.529994	18.3509		258	24	0.135	66667	0.495233	17.1473
	252	24	0.142	250000	0.527402	18.2611		259	24	0.202	133333	0.479602	16.6061
	253	24	0.122	166667	0.511559	17.7126		260	24	0.165	133333	0.483262	16.7328
	254	24	0.115	333333	0.498528	17.2614		261	24	0.17	133333	0.492936	17.0677
	255	24	0.126	500000	0.533677	18.4784		262	24	0.139	133333	0.483303	16.7342
	256	24	0.095	250000	0.534998	18.5241		263	24	0.128	133333	0.488257	16.9057
	257	24	0.132	250000	0.531589	18.4061		264	24	0.125	133333	0.490704	16.9905
	258	24	0.16	250000	0.5259	18.2091		265	24	0.11	66667	0.486365	16.8402
	259	24	0.204	500000	0.528007	18.2821		266	24	0.188	133333	0.485143	16.7979
	260	24	0.133	250000	0.528941	18.3144		267	24	0.153	133333	0.483108	16.7275
	261	24	0.16	250000	0.525585	18.1982		268	24	0.15	133333	0.490867	16.9961
	262	24	0.172	500000	0.520897	18.0359		269	24	0.138	133333	0.488218	16.9044
	263	24	0.11	500000	0.52814	18.2867		270	24	0.166	133333	0.499389	17.2912
	264	24	0.078	250000	0.532441	18.4356		271	24	0.148	133333	0.48691	16.8591
	265	24	0.114	250000	0.533696	18.4791		272	24	0.119	66667	0.482605	16.71
	266	24	0.147	250000	0.528477	18.2984		273	24	0.19	133333	0.482307	16.6997
	267	24	0.202	500000	0.531127	18.3901		274	24	0.137	66667	0.478065	16.5529
	268	24	0.141	250000	0.531786	18.4129		275	24	0.248	133333	0.487538	16.8808
	269	24	0.201	500000	0.532657	18.4431		276	24	0.152	133333	0.471294	16.3184
	270	24	0.183	500000	0.542856	18.7962		277	24	0.107	66667	0.477065	16.5182
	271	24	0.116	250000	0.527769	18.2738		278	24	0.194	133333	0.487604	16.8831
	272	24	0.143	250000	0.526603	18.2335		279	24	0.132	66667	0.475648	16.4692
	273	24	0.145	500000	0.518463	17.9516		280	24	0.195	133333	0.479069	16.5876
	274	24	0.11	500000	0.535255	18.533		281	24	0.148	133333	0.480201	16.6268
	275	24	0.076	250000	0.531359	18.3981		282	24	0.151	133333	0.492528	17.0536
	276	24	0.186	333333	0.555176	19.2228		283	24	0.131	133333	0.485772	16.8197
	277	26	0.096	100000	0.463673	17.3924		284	24	0.117	133333	0.486983	16.8616
	278	22.5	0.133	250000	0.526175	17.08		285	24	0.114	66667	0.49061	16.9872
	279	23.5	0.134	250000	0.529222	17.9424		286	24	0.19	133333	0.484095	16.7617
	280	24	0.128	250000	0.515975	17.8655		287	24	0.177	10	0.488739	16.9224
	281	24	0.188	250000	0.533901	18.4862	45℃ start	288	28	0.153	1	0.0770312	3.11171
	282	23.5	0.127	250000	0.512211	17.3657		289	24	0.887	100	0.0732253	2.5354
	283	24.5	0.184	500000	0.522448	18.4664		290	24	1.611	10	0.216747	7.50481
	284	24	0.12	250000	0.528955	18.3149		291	24	0.977	10	0.0751026	2.6004
	285	24	0.17	500000	0.532397	18.4341		292	24	0.154	1	0.0189605	0.6565
	286	24	0.101	250000	0.52507	18.1804		293	24	1.458	10	0.0936612	3.24299
	287	24	0.156	250000	0.535998	18.5588		294	24	0.926	10	0.0770266	2.66702
	288	24	0.193	500000	0.526752	18.2386		295	22	0.734	10	0.0941009	2.9867
	289	24	0.173	500000	0.542207	18.7737		296	24	0.768	10	0.0978277	3.38725
	290	24	0.131	250000	0.535178	18.5304		297	24	0.939	10	0.104317	3.61195
	291	24	0.178	333333	0.530658	18.3739		298	24	1.072	10.73	0.10146	3.51304
	292	24	0.168	333333	0.527462	18.2632		299	24	0.975	9.77	0.094925	3.28675
	293	24	0.147	250000	0.524307	18.154		300	24	1.059	10.59	0.098415	3.40759
	294	24	0.199	250000	0.530504	18.3685		301	24	0.989	9.88	0.0954802	3.30597
	295	24	0.186	250000	0.515069	17.8341		302	24	1.043	10.44	0.0976531	3.38121
	296	24	0.188	250000	0.51833	17.947		303	24	1.012	10.12	0.096478	3.34052
	297	24	0.188	250000	0.517884	17.9316		304	24	0.868	8.68	0.0900426	3.1177
	298	24	0.194	250000	0.519193	17.9769		305	24	1.03	10.31	0.0971727	3.36457
	299	24	0.21	500000	0.521186	18.0459		306	24	0.972	9.73	0.0947982	3.28236
	300	24	0.109	250000	0.519442	17.9855		307	24	0.99	9.9	0.0955651	3.30891
	301	24	0.141	250000	0.52861	18.3029		308	24	0.983	9.82	0.0952266	3.29719
	302	24	0.154	250000	0.521559	18.0588		309	24	0.931	9.31	0.0929196	3.21731
	303	24	0.164	250000	0.520505	18.0223		310	24	1.031	10.31	0.0972131	3.36597
	304	24	0.157	250000	0.516066	17.8686		311	24	0.936	9.36	0.0931852	3.22651
	305	24	0.167	250000	0.520457	18.0207		312	24	0.912	9.12	0.0921029	3.18903
	306	24	0.157	250000	0.515311	17.8425		313	24	0.904	9.04	0.0917358	3.17632
	307	24	0.212	500000	0.530398	18.3649		314	24	0.878	8.79	0.0905199	3.13422
	308	24	0.115	250000	0.52128	18.0491		315	24	0.902	9.03	0.0916909	3.17477
	309	24	0.144	250000	0.527254	18.256		316	24	0.917	9.17	0.0923769	3.19852
	310	24	0.19	500000	0.529434	18.3315		317	24	0.866	8.67	0.0899464	3.11437
	311	27	0.452	500000	0.518112	20.1819		318	24	0.895	89.45	0.091367	3.16355
	312	24	0.27	200000	0.525296	18.1882		319	24	0.019	1	0.0267206	0.925193
	313	20	0.051	500000	0.526974	15.2053		320	24	1.177	117.65	0.171929	5.95297
	314	28	0.164	500000	0.510372	20.6167		321	24	1.044	104.38	0.193659	6.70536
	315	24.5	0.135	stock	0.527664	18.6508		322	24	0.155	155.28	0.114194	3.95392
from glycerol stock	316	24	1.414	200000		0		323	24	0.516	516	0.26033	9.01383
	317	24	0.911	200000	0.490268	16.9754		324	24	1.061	1061.57	0.29029	10.0512
	318	24	0.516	200000	0.484902	16.7896		325	24	0.955	1908.4	0.285927	9.90013
	319	24	0.465	333333	0.50425	17.4595		326	24	0.973	3906.25	0.315529	10.9251
	320	24	0.3	333333	0.51161	17.7143		327	24	0.442	1766.78	0.311719	10.7932
	321	24	0.109	166667	0.487686	16.886		328	24	0.805	6443.3	0.336519	11.6518
	322	24	0.216	333333	0.529487	18.3333		329	24	0.391	3125	0.335361	11.6118
	323	24	0.147	333333	0.513835	17.7914		330	24	0.381	3048.78	0.33422	11.5723
	324	24	0.114	333333	0.519278	17.9798		331	24	0.717	7173.6	0.360616	12.4862
	325	24	0.109	200000	0.528002	18.2819		332	24	0.402	4022.53	0.345814	11.9737
	326	24	0.18	200000	0.529487	18.3333		333	24	0.785	7849.29	0.373704	12.9394
	327	24	0.253	333333	0.522771	18.1008		334	24	0.355	3571.43	0.340609	11.7935
	328	24	0.153	400000	0.508914	17.621		335	21	0.277	2762.43	0.377744	11.4444
	329	24	0.102	333333	0.520573	18.0247		336	24	0.833	8333.33	0.376037	13.0202
	330	24	0.037	100000	0.487618	16.8836		337	24	0.375	3759.4	0.342913	11.8733
	331	24	0.111	200000	0.525481	18.1946		338	24	0.73	7299.27	0.370756	12.8373
	332	24	0.176	666667	0.527793	18.2747		339	24	0.554	5543.24	0.359152	12.4355
	333	24	0.04	100000	0.497018	17.2091		340	24	0.569	5701.25	0.360294	12.4751
	334	24	0.108	200000	0.521091	18.0426		341	24	0.669	6693.44	0.367098	12.7106
	335	24	0.112	200000	0.510102	17.6621		342	24	0.676	6765.9	0.367471	12.7235
	336	24	0.134	200000	0.516059	17.8684		343	24	0.829	8291.87	0.375987	13.0184
	337	24	0.174	400000	0.51947	17.9865		344	24	0.67	6702.41	0.367087	12.7103
	338	24	0.125	200000	0.523687	18.1325		345	24	0.917	9174.31	0.380169	13.1632
	339	24	0.155	200000	0.517549	17.92		346	24	0.727	7278.02	0.370499	12.8284
	340	24	0.238	400000	0.526455	18.2283		347	24	0.706	7062.15	0.369304	12.787
	341	24	0.301	333333	0.547252	18.9484		348	24	0.839	8361.2	0.376463	13.0349
	342	24	0.081	200000	0.475177	16.4528		349	24	0.861	8605.85	0.377385	13.0668
	343	24	0.097	200000	0.516097	17.8697		350	24	0.701	7012.62	0.368942	12.7745
	344	24	0.172	400000	0.532452	18.436		351	24	1.009	11086.5	0.384153	13.3012
	345	24	0.142	400000	0.529481	18.3331		352	24	0.853	8532.42	0.381064	13.1942
	346	24	0.115	400000	0.52868	18.3054		353	24	0.859	8591.07	0.377443	13.0689
	347	24	0.106	200000	0.534072	18.4921		354	25	0.913	9124.09	0.364778	13.1566
	348	24	0.182	400000	0.53111	18.3895		355	23	0.632	6321.11	0.380471	12.6248
	349	24	0.133	400000	0.524398	18.1571		356	24	0.932	9328.36	0.380837	13.1864
	350	24	0.141	400000	0.539901	18.6939		357	24	0.791	7911.39	0.374032	12.9508
	351	24	0.103	200000	0.524383	18.1566		358	24	0.967	9671.18	0.382373	13.2396
	352	24	0.181	400000	0.532077	18.423		359	24	0.89	8912.66	0.378914	13.1198
	353	24	0.146	400000	0.528514	18.2996		360	24	0.824	8237.23	0.375757	13.0105
	354	24	0.152	400000	0.539146	18.6677		361	24	0.935	9345.79	0.38095	13.1903
	355	24	0.126	400000	0.529651	18.339		362	24	0.781	7812.5	0.373446	12.9305
	356	24	0.121	400000	0.53578	18.5512		363	24	0.897	8976.66	0.379248	13.1314
	357	24	0.108	200000	0.532732	18.4457		364	24	0.842	8417.15	0.376629	13.0407
	358	24	0.159	400000	0.524702	18.1676		365	24	0.853	34013.6	0.377125	13.0578
	359	24	0.138	400000	0.531565	18.4053		366	24	0.284	14204.5	0.388947	13.4672
	360	24	0.116	200000	0.530232	18.3591		367	24	0.339	3389.83	0.405764	14.0495
	361	24	0.189	400000	0.528926	18.3139		368	24	1.054	10548.5	0.385953	13.3635
	362	24	0.158	400000	0.530003	18.3512		369	24	0.309	15479.9	0.334864	11.5946
	363	24	0.159	400000	0.53773	18.6187		370	24	0.387	19379.8	0.411349	14.2428
	364	24	0.125	400000	0.527443	18.2625		371	24	0.354	17705.4	0.407619	14.1137
	365	24	0.114	400000	0.533629	18.4767		372	24	0.32	5000	0.40336	13.9662
	366	24	0.115	400000	0.537831	18.6222		373	24.5	0.975	20000	0.393115	13.895
	367	24	0.111	400000	0.535992	18.5586		374	23.5	0.355	20000	0.378433	12.8301
	368	24	0.106	200000	0.535547	18.5431		375	24	0.41	25000	0.418647	14.4955
	369	24	0.176	400000	0.529713	18.3412		376	24	0.287	20000	0.407082	14.0951
	370	24	0.153	400000	0.531632	18.4076		377	27	0.714	20000	0.400551	15.6026
	371	24	0.155	400000	0.538009	18.6284		378	23.5	0.444	20000	0.40121	13.6023
	372	24	0.15	400000	0.536101	18.5623		379	24	0.563	25000	0.422539	14.6303
	373	24	0.136	400000	0.533385	18.4683		380	24	0.532	25000	0.419583	14.5279
	374	24	0.118	200000	0.531552	18.4048		381	24	0.411	25000	0.411191	14.2374
	375	24	0.178	400000	0.525715	18.2027		382	24	0.455	33333	0.426181	14.7564
	376	24	0.154	400000	0.531433	18.4007		383	24	0.487	50000	0.436761	15.1227
	377	24	0.142	400000	0.534087	18.4926		384	24	0.203	20000	0.414363	14.3472
	378	24	0.133	400000	0.534739	18.5152		385	24	0.34	33333	0.434134	15.0318
	379	24	0.143	400000	0.540488	18.7142		386	24	0.25	33333	0.421117	14.5811
	380	24	0.124	200000	0.531527	18.404		387	24	0.228	33333	0.430091	14.8918
	381	24	0.161	400000	0.519466	17.9864		388	24	0.185	33333	0.425221	14.7232
	382	24	0.119	200000	0.524872	18.1735		389	24	0.152	25000	0.425743	14.7412
	383	24	0.183	400000	0.526518	18.2305		390	24	0.165	26667	0.425362	14.728
	384	24	0.143	400000	0.527191	18.2538		391	24.5	0.199	40000	0.423614	14.9731
	385	24	0.103	200000	0.523796	18.1363		392	24	0.116	16667	0.419038	14.5091
	386	24	0.173	400000	0.530193	18.3578		393	24	0.171	33333	0.421219	14.5846
	387	24	0.121	200000	0.522572	18.0939		394	24.5	0.16	16667	0.42236	14.9287
	388	24	0.17	400000	0.522753	18.1002		395	23.5	0.126	20000	0.403502	13.6801
	389	24	0.157	200000	0.534153	18.4949		396	24	0.149	26667	0.419631	14.5296
	390	24	0.188	400000	0.516095	17.8696		397	24	0.109	26667	0.411608	14.2518
	391	24	0.138	200000	0.524585	18.1636		398	24	0.091	26667	0.417112	14.4424
	392	24	0.146	200000	0.510934	17.6909		399	24	0.097	26667	0.427293	14.7949
	393	24	0.179	400000	0.517077	17.9036		400	24	0.088	13333	0.420575	14.5623
	394	24	0.122	400000	0.521494	18.0566		401	24.5	0.175	26667	0.415733	14.6945
	395	24	0.11	400000	0.533153	18.4603		402	23.5	0.209	40000	0.441223	14.9589
	396	24	0.136	250000	0.546308	18.9157		403	24	0.202	50000	0.440107	15.2386
	397	24	0.168	250000	0.526689	18.2364		404	24	0.186	50000	0.447386	15.4906
	398	24	0.166	500000	0.517385	17.9143		405	24	0.123	25000	0.433592	15.013
	399	24	0.126	250000	0.535277	18.5338		406	24	0.14	25000	0.427337	14.7964
	400	24	0.128	250000	0.51854	17.9543		407	24	0.163	25000	0.428281	14.8291
	401	24	0.182	500000	0.53255	18.4394		408	24	0.171	50000	0.423939	14.6788
	402	24	0.108	250000	0.52502	18.1787		409	24	0.118	25000	0.435367	15.0744
	403	24	0.131	500000	0.525928	18.2101		410	24	0.176	50000	0.438601	15.1864
	404	24	0.16	500000	0.555097	19.2201		411	24	0.123	25000	0.435895	15.0927
	405	24	0.139	500000	0.540903	18.7286		412	24	0.198	50000	0.44178	15.2965
	406	24	0.12	250000	0.540641	18.7195		413	24	0.214	66667	0.454062	15.7218
	407	24	0.201	500000	0.539376	18.6757		414	24	0.107	33333	0.43393	15.0247
	408	24	0.16	500000	0.53726	18.6024		415	24	0.066	20000	0.413797	14.3276
	409	24	0.112	500000	0.531904	18.417		416	24	0.084	20000	0.422694	14.6356
	410	24	0.153	500000	0.559763	19.3816		417	24	0.169	33333	0.441774	15.2963
	411	24	0.131	500000	0.540297	18.7076		418	24	0.278	50000	0.454668	15.7427
	412	24	0.162	666667	0.555615	19.238		419	24	0.333	66667	0.458346	15.8701
	413	24	0.119	333333	0.545899	18.9016		420	24	0.275	66667	0.454837	15.7486
	414	24	0.147	666667	0.538675	18.6515		421	24	0.216	66667	0.452749	15.6763
	415	24	0.109	333333	0.54629	18.9151		422	24	0.186	66667	0.456581	15.809
	416	24	0.144	666667	0.541473	18.7483		423	24	0.102	33333	0.437779	15.158
	417	24	0.111	333333	0.547907	18.9711		424	24	0.117	50000	0.439646	15.2226
	418	24	0.141	333333	0.539839	18.6917		425	24	0.126	50000	0.453912	15.7166
	419	24	0.185	666667	0.541187	18.7384		426	24	0.141	66667	0.455511	15.7719
	420	24	0.116	333333	0.539303	18.6732		427	24	0.093	33333	0.445471	15.4243
	421	24	0.143	333333	0.53859	18.6485		428	24	0.108	33333	0.44016	15.2404
	422	24	0.181	333333	0.53969	18.6866		429	24	0.166	66667	0.45184	15.6448
	423	24	0.177	333333	0.52894	18.3144		430	24	0.108	33333	0.4449	15.4045
	424	24	0.168	333333	0.527696	18.2713		431	24	0.168	66667	0.452339	15.6621
	425	24	0.183	333333	0.533434	18.47		432	24	0.121	66667	0.449137	15.5512
	426	24	0.165	1666667	0.525557	18.1972		433	24	0.095	33333	0.452731	15.6757
	427	24	0.05	100000	0.547184	18.9461		434	24	0.12	33333	0.443663	15.3617
	428	24	0.155	333333	0.526847	18.2419		435	24	0.146	33333	0.442101	15.3076
	429	24	0.154	333333	0.529601	18.3373		436	24	0.18	66667	0.442652	15.3267
	430	24	0.15	666667	0.528774	18.3086		437	24	0.087	33333	0.432517	14.9758
	431	24	0.105	333333	0.54389	18.832		438	24	0.107	33333	0.442551	15.3232
	432	24	0.106	250000	0.530266	18.3603		439	24	0.196	66667	0.45915	15.8979
	433	24	0.181	500000	0.540178	18.7035		440	24	0.216	80000	0.46686	16.1649
	434	24	0.15	500000	0.538938	18.6605		441	24	0.218	80000	0.470792	16.301
	435	24	0.136	500000	0.542683	18.7902		442	24	0.17	80000	0.460045	15.9289
	436	24	0.104	100000	0.535587	18.5445		443	24	0.106	40000	0.450726	15.6062
	437	21	0.13	250000	0.55886	16.9316		444	24	0.09	20000	0.434709	15.0516
	438	24	0.186	500000	0.53281	18.4484		445	24	0.299	66667	0.462672	16.0199
	439	24	0.19	666667	0.547652	18.9623		446	24	0.329	80000	0.466795	16.1626
	440	24	0.107	333333	0.534827	18.5182		447	24	0.306	100000	0.467388	16.1832
	441	24	0.166	666667	0.548169	18.9802		448	24	0.194	100000	0.460717	15.9522
	442	24	0.141	666667	0.551951	19.1111		449	24	0.137	50000	0.46521	16.1078
	443	24	0.111	333333	0.548784	19.0015		450	24	0.147	80000	0.45376	15.7113
	444	24	0.157	666667	0.544317	18.8468		451	24	0.114	80000	0.459814	15.9209
	445	24	0.126	666667	0.549587	19.0293		452	24	0.358	100000	0.518088	17.9386
	446	24	0.127	333333	0.559081	19.358		453	24	0.301	100000	0.472479	16.3594
	447	24	0.14	666667	0.533931	18.4872		454	24	0.28	100000	0.476692	16.5053
	448	24	0.102	333333	0.545557	18.8897		455	24	0.28	80000	0.479705	16.6096
	449	24	0.137	666667	0.542163	18.7722		456	24	0.259	100000	0.467159	16.1752
	450	24	0.113	333333	0.550727	19.0688		457	24	0.247	133333	0.477729	16.5412
	451	24	0.151	666667	0.54195	18.7648		458	24	0.088	40000	0.44869	15.5357
	452	24	0.102	333333	0.542406	18.7806		459	24	0.19	100000	0.473597	16.3981
	453	24	0.146	333333	0.544814	18.864		460	24	0.212	133333	0.48427	16.7677
	454	24	0.185	666667	0.539735	18.6882		461	24	0.165	66667	0.481249	16.6631
	455	24	0.156	333333	0.551648	19.1006		462	24	0.193	133333	0.469342	16.2508
	456	24	0.192	666667	0.538522	18.6462		463	24	0.092	50000	0.460821	15.9558
	457	24	0.118	333333	0.538468	18.6443		464	24	0.185	100000	0.479931	16.6175
	458	24	0.15	666667	0.539869	18.6928		465	24	0.198	133333	0.482535	16.7076
	459	24	0.123	333333	0.550483	19.0603		466	24	0.119	50000	0.470478	16.2901
	460	24	0.189	666667	0.547769	18.9663		467	24	0.219	133333	0.476239	16.4896
	461	24	0.118	333333	0.539124	18.667		468	24	0.133	100000	0.470912	16.3052
	462	24	0.153	333333	0.540694	18.7213		469	24	0.132	100000	0.479391	16.5988
	463	24	0.185	666667	0.537784	18.6206		470	24	0.126	100000	0.477767	16.5425
	464	24	0.13	333333	0.544051	18.8376		471	24	0.139	133333	0.483797	16.7513
	465	24	0.16	666667	0.538522	18.6462		472	24	0.102	66667	0.478796	16.5782
	466	24	0.124	333333	0.548131	18.9789		473	24	0.174	133333	0.485064	16.7952
	467	24	0.158	333333	0.539967	18.6962		474	24	0.282	160000	0.511811	17.7213
	468	24	0.181	666667	0.535533	18.5427		475	24	0.261	200000	0.496064	17.1761
	469	24	0.117	333333	0.540572	18.7171		476	24	0.18	200000	0.493105	17.0736
	470	24	0.125	333333	0.532627	18.442		477	24	0.107	80000	0.486914	16.8593
	471	24	0.161	666667	0.540416	18.7117		478	24	0.16	160000	0.487172	16.8682
	472	24	0.122	333333	0.547194	18.9464		479	24	0.117	80000	0.486247	16.8361
	473	24	0.181	666667	0.546307	18.9157		480	24	0.187	160000	0.489947	16.9642
	474	24	0.121	333333	0.541972	18.7656		481	24	0.148	160000	0.489543	16.9503
	475	24	0.151	666667	0.539099	18.6661		482	24	0.104	160000	0.484588	16.7787
	476	24	0.101	333333	0.541995	18.7664		483	24	0.105	80000	0.499687	17.3015
	477	24	0.133	666667	0.541339	18.7437		484	24	0.161	160000	0.488218	16.9044
	478	24	0.115	stock	0.552693	19.1368		485	24	0.156	80000	0.497974	17.2422
from glycerol stock	479	24	1.542	1000000		0		486	24	0.191	160000	0.478842	16.5797
	480	24	0.345	400000	0.513259	17.7714		487	24	0.152	160000	0.489772	16.9582
	481	24	0.428	1000000	0.54645	18.9207		488	24	0.141	160000	0.496159	17.1793
	482	24	0.233	500000	0.550309	19.0543		489	24	0.11	80000	0.488944	16.9295
	483	24	0.19	500000	0.538265	18.6372		490	24	0.163	160000	0.486794	16.8551
	484	24	0.162	400000	0.540122	18.7016		491	24	0.104	80000	0.480565	16.6394
	485	24	0.193	800000	0.544763	18.8622		492	24	0.138	80000	0.482194	16.6958
	486	24	0.109	400000	0.542543	18.7854		493	24	0.174	160000	0.480066	16.6221
	487	24	0.135	400000	0.546381	18.9183		494	24	0.109	80000	0.479801	16.613
								495	24	0.158	160000	0.485876	16.8233
								496	24	0.088	80000	0.474903	16.4434
								497	24	0.144	80000	0.490927	16.9982
								498	24	0.22	160000	0.488067	16.8991
								499	24	0.174	160000	0.489515	16.9493
								500	24	0.109	80000	0.479801	16.613
								501	24	0.148	160000	0.483152	16.729
								502	24	0.123	160000	0.491579	17.0208
								503	24	0.095	80000	0.488526	16.9151
								504	24	0.208	160000	0.50306	17.4183
								505	24	0.156	160000	0.487302	16.8727
								506	24	0.092	80000	0.477286	16.5259
								507	24	0.131	160000	0.485133	16.7976
								508	24	0.102	80000	0.488863	16.9267
								509	24	0.192	160000	0.496763	17.2002
								510	24	0.238	200000	0.508238	17.5976
								511	24	0.232	266667	0.507522	17.5728
								512	24	0.172	266667	0.508105	17.593
								513	24	0.122	133333	0.506262	17.5292
								514	24	0.125	200000	0.492704	17.0597
								515	24	0.125	200000	0.508586	17.6096
								516	24	0.112	200000	0.504011	17.4512
								517	24	0.097	200000	0.502595	17.4022
								518	24	0.123	100000	0.518481	17.9522
								519	24	0.104	80000	0.472714	16.3676
								520	24	0.122	133333	0.477059	16.518
								521	24	0.198	133333	0.511869	17.7233
								522	24	0.241	200000	0.499881	17.3082
								523	24	0.261	266667	0.511908	17.7247
